# Supplementary material for: A population-specific reference panel for improved genotype imputation in African Americans
Source: Commun Biol. 2021 Nov 5;4:1269. doi: 10.1038/s42003-021-02777-9 (PMC8571350; doi:10.1038/s42003-021-02777-9)
Supplement: Supplementary file 3 — Supplementary Data 1 [file 42003_2021_2777_MOESM3_ESM.xlsx]

## Sheet: Figure_1B
percentage	node	leaf
0.293383	Biaka, Mbuti & San	Biaka, Mbuti & San
0.0112076	Northern East Africa	Broadly Northern East Africa
1.17436	Native American/East Asian	Native American/East Asian
2.01989	Congo & Southern East Africa	Broadly Congo & Southern East Africa
3.16612	Broadly African	Broadly African
6.24418	Atlantic Africa	Senegal, The Gambia & Guinea
8.83241	Atlantic Africa	Broadly Atlantic Africa
15.3997	European	European
0.260407	Northern East Africa	Somalia
0.21519	Northern East Africa	Sudan
7.78937	Congo & Southern East Africa	Congo
0.595129	Northern East Africa	Ethiopia & Eritrea
1.13638	Congo & Southern East Africa	Southern East Africa
20.5228	Atlantic Africa	Sierra Leone, Liberia, Ivory Coast & Ghana
31.2352	Atlantic Africa	Nigeria

## Sheet: Figure_2A
Coverage	GATK	DeepVariant	Freebayes	Strelka2
15	132144	96167	387095	197615
16	115818	82985	363845	172353
17	103070	72849	342859	150875
18	92945	64987	322222	134306
19	84627	58762	302483	121835
20	77816	53660	284587	108978
21	72334	49760	267732	96655
22	67945	46570	251959	87061
23	64138	43975	237192	79629
24	60877	41829	223653	73845
25	58281	39814	211242	69053
26	56119	38338	200126	65025
27	54084	37033	190217	61850
28	52306	35866	181011	58901
29	50808	34907	172746	56411
30	49494	34060	165393	54152
31	48323	33305	158361	52193
32	47333	32671	152488	50666
33	46446	32043	146551	49191
34	45651	31526	141836	47883
35	44911	31070	137460	46704
36	44291	30685	133433	45495
37	43802	30270	130157	44454
38	43268	29944	126840	43597
39	42837	29670	123756	42811
40	42442	29121	119037	41396
41	42073	29090	118501	41301
42	41755	28846	116182	40670
43	41377	28621	114255	40076
44	41242	28435	112335	39508
45	40924	28256	110590	39112
46	40738	28058	108894	38663
47	40238	27886	107394	38226
48	40322	27681	106210	37736
49	40069	27515	104914	37272
50	39943	27409	109787	37277

## Sheet: Figure_2B
coverage	SNP_F1	caller
5.3762	0.885904	DV-0.10.0
5.3762	0.785937	GATK-3.5.0
5.3762	0.853386	GATK-4.1.0.0
6.70273	0.931983	DV-0.10.0
6.70273	0.866771	GATK-3.5.0
6.70273	0.914226	GATK-4.1.0.0
6.78502	0.931485	DV-0.10.0
6.78502	0.857845	GATK-3.5.0
6.78502	0.90991	GATK-4.1.0.0
6.96983	0.918871	DV-0.10.0
6.96983	0.853505	GATK-3.5.0
6.96983	0.897843	GATK-4.1.0.0
7.1528	0.952154	DV-0.10.0
7.1528	0.884248	GATK-3.5.0
7.1528	0.929717	GATK-4.1.0.0
7.58318	0.944802	DV-0.10.0
7.58318	0.890163	GATK-3.5.0
7.58318	0.930732	GATK-4.1.0.0
8.39587	0.960845	DV-0.10.0
8.39587	0.90875	GATK-3.5.0
8.39587	0.944532	GATK-4.1.0.0
8.75117	0.968263	DV-0.10.0
8.75117	0.926518	GATK-3.5.0
8.75117	0.956688	GATK-4.1.0.0
9.19633	0.976148	DV-0.10.0
9.19633	0.939614	GATK-3.5.0
9.19633	0.964732	GATK-4.1.0.0
9.30286	0.979616	DV-0.10.0
9.30286	0.941843	GATK-3.5.0
9.30286	0.966719	GATK-4.1.0.0
9.31665	0.97246	DV-0.10.0
9.31665	0.93399	GATK-3.5.0
9.31665	0.95989	GATK-4.1.0.0
9.43168	0.97634	DV-0.10.0
9.43168	0.941202	GATK-3.5.0
9.43168	0.964911	GATK-4.1.0.0
9.4542	0.977228	DV-0.10.0
9.4542	0.938909	GATK-3.5.0
9.4542	0.964193	GATK-4.1.0.0
9.51055	0.979154	DV-0.10.0
9.51055	0.944586	GATK-3.5.0
9.51055	0.967521	GATK-4.1.0.0
9.88497	0.979765	DV-0.10.0
9.88497	0.951599	GATK-3.5.0
9.88497	0.971049	GATK-4.1.0.0
10.0509	0.977547	DV-0.10.0
10.0509	0.945423	GATK-3.5.0
10.0509	0.96703	GATK-4.1.0.0
10.1277	0.982373	DV-0.10.0
10.1277	0.951871	GATK-3.5.0
10.1277	0.972904	GATK-4.1.0.0
10.1557	0.982177	DV-0.10.0
10.1557	0.949001	GATK-3.5.0
10.1557	0.970366	GATK-4.1.0.0
10.1676	0.978717	DV-0.10.0
10.1676	0.945667	GATK-3.5.0
10.1676	0.967133	GATK-4.1.0.0
10.4667	0.987432	DV-0.10.0
10.4667	0.960509	GATK-3.5.0
10.4667	0.977414	GATK-4.1.0.0
10.4846	0.985903	DV-0.10.0
10.4846	0.956575	GATK-3.5.0
10.4846	0.975326	GATK-4.1.0.0
10.6149	0.985124	DV-0.10.0
10.6149	0.958878	GATK-3.5.0
10.6149	0.976058	GATK-4.1.0.0
10.8456	0.986744	DV-0.10.0
10.8456	0.964282	GATK-3.5.0
10.8456	0.979132	GATK-4.1.0.0
10.8704	0.984384	DV-0.10.0
10.8704	0.959417	GATK-3.5.0
10.8704	0.975826	GATK-4.1.0.0
10.8856	0.987974	DV-0.10.0
10.8856	0.964167	GATK-3.5.0
10.8856	0.979422	GATK-4.1.0.0
10.8873	0.987031	DV-0.10.0
10.8873	0.961953	GATK-3.5.0
10.8873	0.978204	GATK-4.1.0.0
11.1918	0.990537	DV-0.10.0
11.1918	0.968544	GATK-3.5.0
11.1918	0.981834	GATK-4.1.0.0
11.2219	0.989424	DV-0.10.0
11.2219	0.968416	GATK-3.5.0
11.2219	0.981714	GATK-4.1.0.0
11.2485	0.989472	DV-0.10.0
11.2485	0.964784	GATK-3.5.0
11.2485	0.980078	GATK-4.1.0.0
11.255	0.987537	DV-0.10.0
11.255	0.967085	GATK-3.5.0
11.255	0.980056	GATK-4.1.0.0
11.3003	0.986477	DV-0.10.0
11.3003	0.965353	GATK-3.5.0
11.3003	0.978929	GATK-4.1.0.0
11.3806	0.988153	DV-0.10.0
11.3806	0.967897	GATK-3.5.0
11.3806	0.980387	GATK-4.1.0.0
11.4206	0.986456	DV-0.10.0
11.4206	0.965205	GATK-3.5.0
11.4206	0.978969	GATK-4.1.0.0
11.4209	0.988747	DV-0.10.0
11.4209	0.969215	GATK-3.5.0
11.4209	0.981769	GATK-4.1.0.0
11.5445	0.989631	DV-0.10.0
11.5445	0.970229	GATK-3.5.0
11.5445	0.982384	GATK-4.1.0.0
11.5777	0.988985	DV-0.10.0
11.5777	0.96927	GATK-3.5.0
11.5777	0.981989	GATK-4.1.0.0
11.6262	0.990942	DV-0.10.0
11.6262	0.971527	GATK-3.5.0
11.6262	0.983483	GATK-4.1.0.0
11.7619	0.989864	DV-0.10.0
11.7619	0.972019	GATK-3.5.0
11.7619	0.983538	GATK-4.1.0.0
11.7685	0.989708	DV-0.10.0
11.7685	0.971815	GATK-3.5.0
11.7685	0.982672	GATK-4.1.0.0
11.7786	0.989904	DV-0.10.0
11.7786	0.970725	GATK-3.5.0
11.7786	0.982696	GATK-4.1.0.0
11.7803	0.988416	DV-0.10.0
11.7803	0.97068	GATK-3.5.0
11.7803	0.98242	GATK-4.1.0.0
11.9129	0.989666	DV-0.10.0
11.9129	0.972148	GATK-3.5.0
11.9129	0.983655	GATK-4.1.0.0
11.9412	0.990285	DV-0.10.0
11.9412	0.972002	GATK-3.5.0
11.9412	0.983249	GATK-4.1.0.0
11.9414	0.991376	DV-0.10.0
11.9414	0.975866	GATK-3.5.0
11.9414	0.986002	GATK-4.1.0.0
12.0436	0.990234	DV-0.10.0
12.0436	0.972591	GATK-3.5.0
12.0436	0.983598	GATK-4.1.0.0
12.0475	0.992319	DV-0.10.0
12.0475	0.9733	GATK-3.5.0
12.0475	0.98509	GATK-4.1.0.0
12.0611	0.990474	DV-0.10.0
12.0611	0.973368	GATK-3.5.0
12.0611	0.984012	GATK-4.1.0.0
12.1149	0.993079	DV-0.10.0
12.1149	0.97603	GATK-3.5.0
12.1149	0.986449	GATK-4.1.0.0
12.1199	0.990182	DV-0.10.0
12.1199	0.973228	GATK-3.5.0
12.1199	0.984169	GATK-4.1.0.0
12.1258	0.99077	DV-0.10.0
12.1258	0.973349	GATK-3.5.0
12.1258	0.984019	GATK-4.1.0.0
12.1316	0.989699	DV-0.10.0
12.1316	0.970744	GATK-3.5.0
12.1316	0.982437	GATK-4.1.0.0
12.1343	0.993413	DV-0.10.0
12.1343	0.977202	GATK-3.5.0
12.1343	0.98707	GATK-4.1.0.0
12.1537	0.990093	DV-0.10.0
12.1537	0.972412	GATK-3.5.0
12.1537	0.983097	GATK-4.1.0.0
12.2287	0.962211	DV-0.10.0
12.2287	0.946389	GATK-3.5.0
12.2287	0.955975	GATK-4.1.0.0
12.2591	0.99114	DV-0.10.0
12.2591	0.974613	GATK-3.5.0
12.2591	0.985153	GATK-4.1.0.0
12.3624	0.992926	DV-0.10.0
12.3624	0.977362	GATK-3.5.0
12.3624	0.986874	GATK-4.1.0.0
12.3785	0.992391	DV-0.10.0
12.3785	0.97787	GATK-3.5.0
12.3785	0.986863	GATK-4.1.0.0
12.3844	0.994195	DV-0.10.0
12.3844	0.978681	GATK-3.5.0
12.3844	0.98806	GATK-4.1.0.0
12.4063	0.991576	DV-0.10.0
12.4063	0.975425	GATK-3.5.0
12.4063	0.98582	GATK-4.1.0.0
12.458	0.99326	DV-0.10.0
12.458	0.977255	GATK-3.5.0
12.458	0.986939	GATK-4.1.0.0
12.5974	0.993394	DV-0.10.0
12.5974	0.97693	GATK-3.5.0
12.5974	0.986919	GATK-4.1.0.0
12.6383	0.992777	DV-0.10.0
12.6383	0.979935	GATK-3.5.0
12.6383	0.9881	GATK-4.1.0.0
12.66	0.991991	DV-0.10.0
12.66	0.977155	GATK-3.5.0
12.66	0.986168	GATK-4.1.0.0
12.7055	0.993959	DV-0.10.0
12.7055	0.979192	GATK-3.5.0
12.7055	0.988316	GATK-4.1.0.0
12.7958	0.993223	DV-0.10.0
12.7958	0.980312	GATK-3.5.0
12.7958	0.988392	GATK-4.1.0.0
12.8164	0.993086	DV-0.10.0
12.8164	0.978839	GATK-3.5.0
12.8164	0.987586	GATK-4.1.0.0
12.8241	0.992496	DV-0.10.0
12.8241	0.977993	GATK-3.5.0
12.8241	0.986929	GATK-4.1.0.0
12.8243	0.993586	DV-0.10.0
12.8243	0.980906	GATK-3.5.0
12.8243	0.98874	GATK-4.1.0.0
12.8253	0.994167	DV-0.10.0
12.8253	0.979222	GATK-3.5.0
12.8253	0.988375	GATK-4.1.0.0
12.8948	0.992527	DV-0.10.0
12.8948	0.979086	GATK-3.5.0
12.8948	0.987612	GATK-4.1.0.0
12.8974	0.992769	DV-0.10.0
12.8974	0.979605	GATK-3.5.0
12.8974	0.987704	GATK-4.1.0.0
12.925	0.994613	DV-0.10.0
12.925	0.980542	GATK-3.5.0
12.925	0.988831	GATK-4.1.0.0
12.9739	0.993187	DV-0.10.0
12.9739	0.979597	GATK-3.5.0
12.9739	0.987973	GATK-4.1.0.0
13.0861	0.993514	DV-0.10.0
13.0861	0.981173	GATK-3.5.0
13.0861	0.988749	GATK-4.1.0.0
13.0883	0.992578	DV-0.10.0
13.0883	0.979443	GATK-3.5.0
13.0883	0.987488	GATK-4.1.0.0
13.1915	0.993728	DV-0.10.0
13.1915	0.981562	GATK-3.5.0
13.1915	0.989069	GATK-4.1.0.0
13.2195	0.993277	DV-0.10.0
13.2195	0.979917	GATK-3.5.0
13.2195	0.988241	GATK-4.1.0.0
13.2818	0.994336	DV-0.10.0
13.2818	0.981436	GATK-3.5.0
13.2818	0.989347	GATK-4.1.0.0
13.2994	0.994638	DV-0.10.0
13.2994	0.98166	GATK-3.5.0
13.2994	0.989386	GATK-4.1.0.0
13.3457	0.993847	DV-0.10.0
13.3457	0.980814	GATK-3.5.0
13.3457	0.988569	GATK-4.1.0.0
13.3461	0.99461	DV-0.10.0
13.3461	0.981786	GATK-3.5.0
13.3461	0.989499	GATK-4.1.0.0
13.352	0.994171	DV-0.10.0
13.352	0.982474	GATK-3.5.0
13.352	0.989421	GATK-4.1.0.0
13.3817	0.993469	DV-0.10.0
13.3817	0.98197	GATK-3.5.0
13.3817	0.989136	GATK-4.1.0.0
13.3836	0.99415	DV-0.10.0
13.3836	0.983275	GATK-3.5.0
13.3836	0.989843	GATK-4.1.0.0
13.4072	0.9937	DV-0.10.0
13.4072	0.98178	GATK-3.5.0
13.4072	0.989062	GATK-4.1.0.0
13.4276	0.993922	DV-0.10.0
13.4276	0.983482	GATK-3.5.0
13.4276	0.989945	GATK-4.1.0.0
13.4663	0.99352	DV-0.10.0
13.4663	0.981472	GATK-3.5.0
13.4663	0.988635	GATK-4.1.0.0
13.5833	0.995031	DV-0.10.0
13.5833	0.984137	GATK-3.5.0
13.5833	0.990763	GATK-4.1.0.0
13.6098	0.994311	DV-0.10.0
13.6098	0.983136	GATK-3.5.0
13.6098	0.989947	GATK-4.1.0.0
13.6892	0.994739	DV-0.10.0
13.6892	0.983896	GATK-3.5.0
13.6892	0.9905	GATK-4.1.0.0
13.7184	0.994269	DV-0.10.0
13.7184	0.983132	GATK-3.5.0
13.7184	0.990049	GATK-4.1.0.0
13.7239	0.994922	DV-0.10.0
13.7239	0.984758	GATK-3.5.0
13.7239	0.990965	GATK-4.1.0.0
13.7547	0.994261	DV-0.10.0
13.7547	0.983047	GATK-3.5.0
13.7547	0.989928	GATK-4.1.0.0
13.7949	0.994386	DV-0.10.0
13.7949	0.983688	GATK-3.5.0
13.7949	0.99026	GATK-4.1.0.0
13.8336	0.994421	DV-0.10.0
13.8336	0.984377	GATK-3.5.0
13.8336	0.99033	GATK-4.1.0.0
13.8528	0.996504	DV-0.10.0
13.8528	0.986172	GATK-3.5.0
13.8528	0.992271	GATK-4.1.0.0
13.8697	0.995633	DV-0.10.0
13.8697	0.984822	GATK-3.5.0
13.8697	0.991132	GATK-4.1.0.0
13.8918	0.995007	DV-0.10.0
13.8918	0.984318	GATK-3.5.0
13.8918	0.990765	GATK-4.1.0.0
13.9183	0.994427	DV-0.10.0
13.9183	0.984244	GATK-3.5.0
13.9183	0.990629	GATK-4.1.0.0
13.9467	0.994462	DV-0.10.0
13.9467	0.984642	GATK-3.5.0
13.9467	0.990554	GATK-4.1.0.0
13.98	0.995792	DV-0.10.0
13.98	0.98503	GATK-3.5.0
13.98	0.991418	GATK-4.1.0.0
14.0013	0.994156	DV-0.10.0
14.0013	0.984484	GATK-3.5.0
14.0013	0.990428	GATK-4.1.0.0
14.0207	0.994654	DV-0.10.0
14.0207	0.985274	GATK-3.5.0
14.0207	0.991045	GATK-4.1.0.0
14.0469	0.989502	DV-0.10.0
14.0469	0.978482	GATK-3.5.0
14.0469	0.985012	GATK-4.1.0.0
14.0643	0.995121	DV-0.10.0
14.0643	0.98509	GATK-3.5.0
14.0643	0.990969	GATK-4.1.0.0
14.093	0.996141	DV-0.10.0
14.093	0.985991	GATK-3.5.0
14.093	0.991954	GATK-4.1.0.0
14.098	0.994891	DV-0.10.0
14.098	0.985079	GATK-3.5.0
14.098	0.991105	GATK-4.1.0.0
14.129	0.996447	DV-0.10.0
14.129	0.987025	GATK-3.5.0
14.129	0.992699	GATK-4.1.0.0
14.2214	0.99616	DV-0.10.0
14.2214	0.987269	GATK-3.5.0
14.2214	0.992628	GATK-4.1.0.0
14.2313	0.995047	DV-0.10.0
14.2313	0.986526	GATK-3.5.0
14.2313	0.991809	GATK-4.1.0.0
14.2472	0.995636	DV-0.10.0
14.2472	0.98606	GATK-3.5.0
14.2472	0.99181	GATK-4.1.0.0
14.3094	0.995154	DV-0.10.0
14.3094	0.986306	GATK-3.5.0
14.3094	0.991683	GATK-4.1.0.0
14.3341	0.99586	DV-0.10.0
14.3341	0.985808	GATK-3.5.0
14.3341	0.991621	GATK-4.1.0.0
14.3442	0.996375	DV-0.10.0
14.3442	0.987825	GATK-3.5.0
14.3442	0.99273	GATK-4.1.0.0
14.386	0.995481	DV-0.10.0
14.386	0.986164	GATK-3.5.0
14.386	0.991907	GATK-4.1.0.0
14.3913	0.994965	DV-0.10.0
14.3913	0.986152	GATK-3.5.0
14.3913	0.991243	GATK-4.1.0.0
14.4082	0.994596	DV-0.10.0
14.4082	0.985786	GATK-3.5.0
14.4082	0.991216	GATK-4.1.0.0
14.4757	0.996312	DV-0.10.0
14.4757	0.986613	GATK-3.5.0
14.4757	0.992176	GATK-4.1.0.0
14.4802	0.996227	DV-0.10.0
14.4802	0.98651	GATK-3.5.0
14.4802	0.992186	GATK-4.1.0.0
14.532	0.995659	DV-0.10.0
14.532	0.987064	GATK-3.5.0
14.532	0.992215	GATK-4.1.0.0
14.5492	0.994689	DV-0.10.0
14.5492	0.986109	GATK-3.5.0
14.5492	0.991425	GATK-4.1.0.0
14.623	0.99593	DV-0.10.0
14.623	0.987632	GATK-3.5.0
14.623	0.992695	GATK-4.1.0.0
14.6309	0.996716	DV-0.10.0
14.6309	0.987737	GATK-3.5.0
14.6309	0.992932	GATK-4.1.0.0
14.6419	0.99614	DV-0.10.0
14.6419	0.988573	GATK-3.5.0
14.6419	0.993097	GATK-4.1.0.0
14.7159	0.996283	DV-0.10.0
14.7159	0.988379	GATK-3.5.0
14.7159	0.993286	GATK-4.1.0.0
14.7444	0.995571	DV-0.10.0
14.7444	0.98813	GATK-3.5.0
14.7444	0.992819	GATK-4.1.0.0
14.7672	0.996176	DV-0.10.0
14.7672	0.988545	GATK-3.5.0
14.7672	0.993173	GATK-4.1.0.0
14.8441	0.996702	DV-0.10.0
14.8441	0.989313	GATK-3.5.0
14.8441	0.993665	GATK-4.1.0.0
14.9437	0.996108	DV-0.10.0
14.9437	0.988848	GATK-3.5.0
14.9437	0.993167	GATK-4.1.0.0
14.947	0.996967	DV-0.10.0
14.947	0.988831	GATK-3.5.0
14.947	0.993604	GATK-4.1.0.0
14.947	0.996874	DV-0.10.0
14.947	0.98852	GATK-3.5.0
14.947	0.993684	GATK-4.1.0.0
14.9917	0.996368	DV-0.10.0
14.9917	0.989299	GATK-3.5.0
14.9917	0.993622	GATK-4.1.0.0
14.9974	0.995449	DV-0.10.0
14.9974	0.988087	GATK-3.5.0
14.9974	0.992483	GATK-4.1.0.0
15.0118	0.996659	DV-0.10.0
15.0118	0.989573	GATK-3.5.0
15.0118	0.993861	GATK-4.1.0.0
15.0179	0.996393	DV-0.10.0
15.0179	0.989218	GATK-3.5.0
15.0179	0.993554	GATK-4.1.0.0
15.0244	0.996125	DV-0.10.0
15.0244	0.9887	GATK-3.5.0
15.0244	0.993374	GATK-4.1.0.0
15.033	0.995141	DV-0.10.0
15.033	0.988681	GATK-3.5.0
15.033	0.992609	GATK-4.1.0.0
15.0497	0.995716	DV-0.10.0
15.0497	0.988206	GATK-3.5.0
15.0497	0.99248	GATK-4.1.0.0
15.164	0.996596	DV-0.10.0
15.164	0.988966	GATK-3.5.0
15.164	0.993545	GATK-4.1.0.0
15.1652	0.997524	DV-0.10.0
15.1652	0.990554	GATK-3.5.0
15.1652	0.994769	GATK-4.1.0.0
15.1748	0.99598	DV-0.10.0
15.1748	0.989053	GATK-3.5.0
15.1748	0.993091	GATK-4.1.0.0
15.2111	0.99652	DV-0.10.0
15.2111	0.989684	GATK-3.5.0
15.2111	0.993757	GATK-4.1.0.0
15.2243	0.996253	DV-0.10.0
15.2243	0.988186	GATK-3.5.0
15.2243	0.992911	GATK-4.1.0.0
15.2857	0.996009	DV-0.10.0
15.2857	0.989732	GATK-3.5.0
15.2857	0.993549	GATK-4.1.0.0
15.3558	0.996403	DV-0.10.0
15.3558	0.988906	GATK-3.5.0
15.3558	0.993368	GATK-4.1.0.0
15.3723	0.996686	DV-0.10.0
15.3723	0.989739	GATK-3.5.0
15.3723	0.993984	GATK-4.1.0.0
15.3866	0.997272	DV-0.10.0
15.3866	0.989524	GATK-3.5.0
15.3866	0.993941	GATK-4.1.0.0
15.419	0.996407	DV-0.10.0
15.419	0.989389	GATK-3.5.0
15.419	0.993613	GATK-4.1.0.0
15.4257	0.996252	DV-0.10.0
15.4257	0.989828	GATK-3.5.0
15.4257	0.993776	GATK-4.1.0.0
15.4449	0.996301	DV-0.10.0
15.4449	0.989569	GATK-3.5.0
15.4449	0.993604	GATK-4.1.0.0
15.4489	0.996586	DV-0.10.0
15.4489	0.990467	GATK-3.5.0
15.4489	0.994093	GATK-4.1.0.0
15.4803	0.997241	DV-0.10.0
15.4803	0.989829	GATK-3.5.0
15.4803	0.994142	GATK-4.1.0.0
15.4847	0.997314	DV-0.10.0
15.4847	0.990817	GATK-3.5.0
15.4847	0.994647	GATK-4.1.0.0
15.4855	0.996161	DV-0.10.0
15.4855	0.989238	GATK-3.5.0
15.4855	0.993345	GATK-4.1.0.0
15.5024	0.996947	DV-0.10.0
15.5024	0.991188	GATK-3.5.0
15.5024	0.994658	GATK-4.1.0.0
15.516	0.997392	DV-0.10.0
15.516	0.990974	GATK-3.5.0
15.516	0.994681	GATK-4.1.0.0
15.5791	0.996516	DV-0.10.0
15.5791	0.990358	GATK-3.5.0
15.5791	0.994005	GATK-4.1.0.0
15.5966	0.996999	DV-0.10.0
15.5966	0.990937	GATK-3.5.0
15.5966	0.99436	GATK-4.1.0.0
15.6488	0.996973	DV-0.10.0
15.6488	0.99089	GATK-3.5.0
15.6488	0.994642	GATK-4.1.0.0
15.6518	0.996534	DV-0.10.0
15.6518	0.990644	GATK-3.5.0
15.6518	0.980581	GATK-4.1.0.0
15.6589	0.996687	DV-0.10.0
15.6589	0.990706	GATK-3.5.0
15.6589	0.994471	GATK-4.1.0.0
15.6709	0.996551	DV-0.10.0
15.6709	0.990917	GATK-3.5.0
15.6709	0.994427	GATK-4.1.0.0
15.7569	0.996988	DV-0.10.0
15.7569	0.990512	GATK-3.5.0
15.7569	0.994293	GATK-4.1.0.0
15.7982	0.997215	DV-0.10.0
15.7982	0.991044	GATK-3.5.0
15.7982	0.994773	GATK-4.1.0.0
15.8004	0.99689	DV-0.10.0
15.8004	0.990695	GATK-3.5.0
15.8004	0.994524	GATK-4.1.0.0
15.8062	0.997371	DV-0.10.0
15.8062	0.992255	GATK-3.5.0
15.8062	0.995301	GATK-4.1.0.0
15.807	0.997437	DV-0.10.0
15.807	0.992326	GATK-3.5.0
15.807	0.995366	GATK-4.1.0.0
15.8308	0.997283	DV-0.10.0
15.8308	0.990987	GATK-3.5.0
15.8308	0.9948	GATK-4.1.0.0
15.8415	0.997039	DV-0.10.0
15.8415	0.991151	GATK-3.5.0
15.8415	0.994569	GATK-4.1.0.0
15.8787	0.997443	DV-0.10.0
15.8787	0.991123	GATK-3.5.0
15.8787	0.994825	GATK-4.1.0.0
15.8807	0.997216	DV-0.10.0
15.8807	0.990989	GATK-3.5.0
15.8807	0.994627	GATK-4.1.0.0
15.8989	0.997432	DV-0.10.0
15.8989	0.992029	GATK-3.5.0
15.8989	0.995248	GATK-4.1.0.0
15.9041	0.997672	DV-0.10.0
15.9041	0.991447	GATK-3.5.0
15.9041	0.995064	GATK-4.1.0.0
15.9132	0.99704	DV-0.10.0
15.9132	0.990836	GATK-3.5.0
15.9132	0.994266	GATK-4.1.0.0
15.9176	0.997537	DV-0.10.0
15.9176	0.992231	GATK-3.5.0
15.9176	0.995472	GATK-4.1.0.0
15.9265	0.9971	DV-0.10.0
15.9265	0.991481	GATK-3.5.0
15.9265	0.994917	GATK-4.1.0.0
15.9465	0.997267	DV-0.10.0
15.9465	0.991017	GATK-3.5.0
15.9465	0.994695	GATK-4.1.0.0
15.9482	0.996862	DV-0.10.0
15.9482	0.991587	GATK-3.5.0
15.9482	0.994949	GATK-4.1.0.0
15.9754	0.997468	DV-0.10.0
15.9754	0.992245	GATK-3.5.0
15.9754	0.995502	GATK-4.1.0.0
15.9876	0.997286	DV-0.10.0
15.9876	0.991585	GATK-3.5.0
15.9876	0.994933	GATK-4.1.0.0
15.9894	0.997869	DV-0.10.0
15.9894	0.992172	GATK-3.5.0
15.9894	0.995587	GATK-4.1.0.0
16.0226	0.997468	DV-0.10.0
16.0226	0.991582	GATK-3.5.0
16.0226	0.995163	GATK-4.1.0.0
16.0443	0.997575	DV-0.10.0
16.0443	0.99278	GATK-3.5.0
16.0443	0.995674	GATK-4.1.0.0
16.0544	0.997368	DV-0.10.0
16.0544	0.992694	GATK-3.5.0
16.0544	0.995657	GATK-4.1.0.0
16.0756	0.997104	DV-0.10.0
16.0756	0.991043	GATK-3.5.0
16.0756	0.994608	GATK-4.1.0.0
16.1598	0.997544	DV-0.10.0
16.1598	0.992686	GATK-3.5.0
16.1598	0.995714	GATK-4.1.0.0
16.1928	0.997286	DV-0.10.0
16.1928	0.991942	GATK-3.5.0
16.1928	0.9952	GATK-4.1.0.0
16.2174	0.997275	DV-0.10.0
16.2174	0.992302	GATK-3.5.0
16.2174	0.995353	GATK-4.1.0.0
16.2282	0.997366	DV-0.10.0
16.2282	0.992908	GATK-3.5.0
16.2282	0.99576	GATK-4.1.0.0
16.2599	0.997434	DV-0.10.0
16.2599	0.99227	GATK-3.5.0
16.2599	0.995365	GATK-4.1.0.0
16.2984	0.997357	DV-0.10.0
16.2984	0.992077	GATK-3.5.0
16.2984	0.995144	GATK-4.1.0.0
16.3198	0.996638	DV-0.10.0
16.3198	0.991273	GATK-3.5.0
16.3198	0.994574	GATK-4.1.0.0
16.3872	0.997293	DV-0.10.0
16.3872	0.991978	GATK-3.5.0
16.3872	0.995148	GATK-4.1.0.0
16.3923	0.997146	DV-0.10.0
16.3923	0.992603	GATK-3.5.0
16.3923	0.995217	GATK-4.1.0.0
16.448	0.997951	DV-0.10.0
16.448	0.993122	GATK-3.5.0
16.448	0.996023	GATK-4.1.0.0
16.4557	0.997245	DV-0.10.0
16.4557	0.992577	GATK-3.5.0
16.4557	0.995469	GATK-4.1.0.0
16.4648	0.997774	DV-0.10.0
16.4648	0.993356	GATK-3.5.0
16.4648	0.995976	GATK-4.1.0.0
16.4664	0.997457	DV-0.10.0
16.4664	0.992521	GATK-3.5.0
16.4664	0.995574	GATK-4.1.0.0
16.5697	0.99773	DV-0.10.0
16.5697	0.993722	GATK-3.5.0
16.5697	0.996315	GATK-4.1.0.0
16.5777	0.997141	DV-0.10.0
16.5777	0.991823	GATK-3.5.0
16.5777	0.994897	GATK-4.1.0.0
16.6218	0.996722	DV-0.10.0
16.6218	0.991848	GATK-3.5.0
16.6218	0.994635	GATK-4.1.0.0
16.6326	0.996761	DV-0.10.0
16.6326	0.991323	GATK-3.5.0
16.6326	0.994443	GATK-4.1.0.0
16.6926	0.998095	DV-0.10.0
16.6926	0.993222	GATK-3.5.0
16.6926	0.995963	GATK-4.1.0.0
16.7461	0.998005	DV-0.10.0
16.7461	0.993148	GATK-3.5.0
16.7461	0.995977	GATK-4.1.0.0
16.7758	0.997202	DV-0.10.0
16.7758	0.992054	GATK-3.5.0
16.7758	0.995035	GATK-4.1.0.0
16.7787	0.997838	DV-0.10.0
16.7787	0.993471	GATK-3.5.0
16.7787	0.996119	GATK-4.1.0.0
16.783	0.998102	DV-0.10.0
16.783	0.993467	GATK-3.5.0
16.783	0.996155	GATK-4.1.0.0
16.8331	0.997467	DV-0.10.0
16.8331	0.992778	GATK-3.5.0
16.8331	0.995585	GATK-4.1.0.0
16.8793	0.997671	DV-0.10.0
16.8793	0.993851	GATK-3.5.0
16.8793	0.996079	GATK-4.1.0.0
16.8933	0.997597	DV-0.10.0
16.8933	0.993393	GATK-3.5.0
16.8933	0.995831	GATK-4.1.0.0
16.9648	0.997904	DV-0.10.0
16.9648	0.993576	GATK-3.5.0
16.9648	0.996223	GATK-4.1.0.0
17.1091	0.997579	DV-0.10.0
17.1091	0.993392	GATK-3.5.0
17.1091	0.9959	GATK-4.1.0.0
17.1136	0.997432	DV-0.10.0
17.1136	0.992904	GATK-3.5.0
17.1136	0.995417	GATK-4.1.0.0
17.1418	0.998267	DV-0.10.0
17.1418	0.994396	GATK-3.5.0
17.1418	0.996603	GATK-4.1.0.0
17.1688	0.997183	DV-0.10.0
17.1688	0.992621	GATK-3.5.0
17.1688	0.995182	GATK-4.1.0.0
17.1706	0.998011	DV-0.10.0
17.1706	0.993916	GATK-3.5.0
17.1706	0.996293	GATK-4.1.0.0
17.1893	0.997704	DV-0.10.0
17.1893	0.993357	GATK-3.5.0
17.1893	0.996103	GATK-4.1.0.0
17.2466	0.998166	DV-0.10.0
17.2466	0.993776	GATK-3.5.0
17.2466	0.9964	GATK-4.1.0.0
17.2665	0.998331	DV-0.10.0
17.2665	0.994477	GATK-3.5.0
17.2665	0.996877	GATK-4.1.0.0
17.2847	0.998031	DV-0.10.0
17.2847	0.994428	GATK-3.5.0
17.2847	0.996555	GATK-4.1.0.0
17.2862	0.997576	DV-0.10.0
17.2862	0.993603	GATK-3.5.0
17.2862	0.99603	GATK-4.1.0.0
17.307	0.998141	DV-0.10.0
17.307	0.993819	GATK-3.5.0
17.307	0.996375	GATK-4.1.0.0
17.337	0.997876	DV-0.10.0
17.337	0.993876	GATK-3.5.0
17.337	0.996153	GATK-4.1.0.0
17.4131	0.998078	DV-0.10.0
17.4131	0.994582	GATK-3.5.0
17.4131	0.996709	GATK-4.1.0.0
17.4326	0.998095	DV-0.10.0
17.4326	0.994279	GATK-3.5.0
17.4326	0.9966	GATK-4.1.0.0
17.5156	0.998168	DV-0.10.0
17.5156	0.994328	GATK-3.5.0
17.5156	0.996593	GATK-4.1.0.0
17.7401	0.99807	DV-0.10.0
17.7401	0.994165	GATK-3.5.0
17.7401	0.996537	GATK-4.1.0.0
17.7595	0.998717	DV-0.10.0
17.7595	0.995368	GATK-3.5.0
17.7595	0.997327	GATK-4.1.0.0
17.7781	0.997972	DV-0.10.0
17.7781	0.994315	GATK-3.5.0
17.7781	0.996479	GATK-4.1.0.0
17.8071	0.998042	DV-0.10.0
17.8071	0.994628	GATK-3.5.0
17.8071	0.99669	GATK-4.1.0.0
17.8414	0.998161	DV-0.10.0
17.8414	0.994352	GATK-3.5.0
17.8414	0.996626	GATK-4.1.0.0
17.8568	0.998648	DV-0.10.0
17.8568	0.995202	GATK-3.5.0
17.8568	0.997148	GATK-4.1.0.0
17.918	0.997984	DV-0.10.0
17.918	0.99492	GATK-3.5.0
17.918	0.996817	GATK-4.1.0.0
17.9245	0.998512	DV-0.10.0
17.9245	0.994622	GATK-3.5.0
17.9245	0.996975	GATK-4.1.0.0
17.9273	0.998155	DV-0.10.0
17.9273	0.995124	GATK-3.5.0
17.9273	0.996985	GATK-4.1.0.0
17.9512	0.998237	DV-0.10.0
17.9512	0.99506	GATK-3.5.0
17.9512	0.996975	GATK-4.1.0.0
18.0256	0.998285	DV-0.10.0
18.0256	0.995194	GATK-3.5.0
18.0256	0.997074	GATK-4.1.0.0
18.0513	0.998236	DV-0.10.0
18.0513	0.995095	GATK-3.5.0
18.0513	0.996945	GATK-4.1.0.0
18.0746	0.997969	DV-0.10.0
18.0746	0.994794	GATK-3.5.0
18.0746	0.996735	GATK-4.1.0.0
18.1013	0.998166	DV-0.10.0
18.1013	0.994956	GATK-3.5.0
18.1013	0.996869	GATK-4.1.0.0
18.1159	0.998418	DV-0.10.0
18.1159	0.995221	GATK-3.5.0
18.1159	0.997187	GATK-4.1.0.0
18.2205	0.998568	DV-0.10.0
18.2205	0.995694	GATK-3.5.0
18.2205	0.997362	GATK-4.1.0.0
18.2303	0.998333	DV-0.10.0
18.2303	0.995129	GATK-3.5.0
18.2303	0.99699	GATK-4.1.0.0
18.2349	0.998216	DV-0.10.0
18.2349	0.995289	GATK-3.5.0
18.2349	0.997018	GATK-4.1.0.0
18.2414	0.998325	DV-0.10.0
18.2414	0.995174	GATK-3.5.0
18.2414	0.997105	GATK-4.1.0.0
18.2642	0.998613	DV-0.10.0
18.2642	0.995994	GATK-3.5.0
18.2642	0.99764	GATK-4.1.0.0
18.2815	0.99833	DV-0.10.0
18.2815	0.995455	GATK-3.5.0
18.2815	0.997045	GATK-4.1.0.0
18.3168	0.997955	DV-0.10.0
18.3168	0.99482	GATK-3.5.0
18.3168	0.996725	GATK-4.1.0.0
18.3426	0.998394	DV-0.10.0
18.3426	0.995333	GATK-3.5.0
18.3426	0.997112	GATK-4.1.0.0
18.3458	0.99814	DV-0.10.0
18.3458	0.995173	GATK-3.5.0
18.3458	0.996915	GATK-4.1.0.0
18.3591	0.998636	DV-0.10.0
18.3591	0.995552	GATK-3.5.0
18.3591	0.997373	GATK-4.1.0.0
18.3858	0.998785	DV-0.10.0
18.3858	0.995439	GATK-3.5.0
18.3858	0.997396	GATK-4.1.0.0
18.4223	0.998279	DV-0.10.0
18.4223	0.995535	GATK-3.5.0
18.4223	0.997228	GATK-4.1.0.0
18.4795	0.99834	DV-0.10.0
18.4795	0.995462	GATK-3.5.0
18.4795	0.997304	GATK-4.1.0.0
18.5395	0.9986	DV-0.10.0
18.5395	0.995994	GATK-3.5.0
18.5395	0.997663	GATK-4.1.0.0
18.5793	0.998914	DV-0.10.0
18.5793	0.996261	GATK-3.5.0
18.5793	0.997871	GATK-4.1.0.0
18.6973	0.998432	DV-0.10.0
18.6973	0.995884	GATK-3.5.0
18.6973	0.997516	GATK-4.1.0.0
18.7283	0.998417	DV-0.10.0
18.7283	0.995826	GATK-3.5.0
18.7283	0.99744	GATK-4.1.0.0
18.7702	0.99863	DV-0.10.0
18.7702	0.996259	GATK-3.5.0
18.7702	0.997643	GATK-4.1.0.0
18.9023	0.99873	DV-0.10.0
18.9023	0.996308	GATK-3.5.0
18.9023	0.997795	GATK-4.1.0.0
19.0168	0.998634	DV-0.10.0
19.0168	0.996235	GATK-3.5.0
19.0168	0.997675	GATK-4.1.0.0
19.2095	0.998688	DV-0.10.0
19.2095	0.996589	GATK-3.5.0
19.2095	0.997917	GATK-4.1.0.0
19.2521	0.998641	DV-0.10.0
19.2521	0.996677	GATK-3.5.0
19.2521	0.99779	GATK-4.1.0.0
19.2694	0.998576	DV-0.10.0
19.2694	0.996131	GATK-3.5.0
19.2694	0.997633	GATK-4.1.0.0
19.3151	0.999065	DV-0.10.0
19.3151	0.996727	GATK-3.5.0
19.3151	0.99817	GATK-4.1.0.0
19.4035	0.998718	DV-0.10.0
19.4035	0.996595	GATK-3.5.0
19.4035	0.997823	GATK-4.1.0.0
19.4198	0.998792	DV-0.10.0
19.4198	0.996627	GATK-3.5.0
19.4198	0.99792	GATK-4.1.0.0
19.4307	0.998479	DV-0.10.0
19.4307	0.996171	GATK-3.5.0
19.4307	0.997572	GATK-4.1.0.0
19.4993	0.998864	DV-0.10.0
19.4993	0.996801	GATK-3.5.0
19.4993	0.998099	GATK-4.1.0.0
19.6748	0.998793	DV-0.10.0
19.6748	0.996718	GATK-3.5.0
19.6748	0.997968	GATK-4.1.0.0
19.7201	0.999133	DV-0.10.0
19.7201	0.997167	GATK-3.5.0
19.7201	0.998363	GATK-4.1.0.0
19.9666	0.998917	DV-0.10.0
19.9666	0.996879	GATK-3.5.0
19.9666	0.998116	GATK-4.1.0.0
20.0999	0.998517	DV-0.10.0
20.0999	0.996402	GATK-3.5.0
20.0999	0.997647	GATK-4.1.0.0
20.1558	0.999005	DV-0.10.0
20.1558	0.997518	GATK-3.5.0
20.1558	0.998464	GATK-4.1.0.0
20.1835	0.99897	DV-0.10.0
20.1835	0.997247	GATK-3.5.0
20.1835	0.998259	GATK-4.1.0.0
20.2531	0.998919	DV-0.10.0
20.2531	0.997309	GATK-3.5.0
20.2531	0.998265	GATK-4.1.0.0
20.7442	0.998878	DV-0.10.0
20.7442	0.99723	GATK-3.5.0
20.7442	0.998203	GATK-4.1.0.0
20.9527	0.998975	DV-0.10.0
20.9527	0.997537	GATK-3.5.0
20.9527	0.998439	GATK-4.1.0.0
20.9973	0.999008	DV-0.10.0
20.9973	0.997166	GATK-3.5.0
20.9973	0.998223	GATK-4.1.0.0
21.0337	0.999084	DV-0.10.0
21.0337	0.99754	GATK-3.5.0
21.0337	0.998536	GATK-4.1.0.0
21.0397	0.999034	DV-0.10.0
21.0397	0.997514	GATK-3.5.0
21.0397	0.998419	GATK-4.1.0.0
21.3182	0.999045	DV-0.10.0
21.3182	0.997906	GATK-3.5.0
21.3182	0.998658	GATK-4.1.0.0
21.705	0.999184	DV-0.10.0
21.705	0.998036	GATK-3.5.0
21.705	0.998704	GATK-4.1.0.0
21.8761	0.999105	DV-0.10.0
21.8761	0.998097	GATK-3.5.0
21.8761	0.998721	GATK-4.1.0.0
22.2456	0.999259	DV-0.10.0
22.2456	0.998364	GATK-3.5.0
22.2456	0.998882	GATK-4.1.0.0
22.4295	0.999208	DV-0.10.0
22.4295	0.998337	GATK-3.5.0
22.4295	0.998837	GATK-4.1.0.0
22.551	0.999228	DV-0.10.0
22.551	0.998399	GATK-3.5.0
22.551	0.998887	GATK-4.1.0.0
23.4947	0.99928	DV-0.10.0
23.4947	0.998491	GATK-3.5.0
23.4947	0.99894	GATK-4.1.0.0
24.5634	0.999367	DV-0.10.0
24.5634	0.99886	GATK-3.5.0
24.5634	0.999108	GATK-4.1.0.0
24.7695	0.999303	DV-0.10.0
24.7695	0.998752	GATK-3.5.0
24.7695	0.99911	GATK-4.1.0.0
26.8623	0.999524	DV-0.10.0
26.8623	0.999318	GATK-3.5.0
26.8623	0.999456	GATK-4.1.0.0
27.0125	0.999489	DV-0.10.0
27.0125	0.999256	GATK-3.5.0
27.0125	0.999375	GATK-4.1.0.0

## Sheet: Figure_3
type	count	AF	r2	panel	truth
SNP	9174685	0.000412592	0.432405	DV-GLx panel	DV truth
SNP	2435128	0.00154911	0.840134	DV-GLx panel	DV truth
SNP	3414988	0.00333351	0.906086	DV-GLx panel	DV truth
SNP	2468193	0.0072748	0.941269	DV-GLx panel	DV truth
SNP	2145583	0.0143219	0.957186	DV-GLx panel	DV truth
SNP	2153320	0.0319715	0.96493	DV-GLx panel	DV truth
SNP	1334218	0.072062	0.967582	DV-GLx panel	DV truth
SNP	1414495	0.145028	0.968383	DV-GLx panel	DV truth
SNP	2027987	0.32833	0.962861	DV-GLx panel	DV truth
SNP	1615743	0.734344	0.918398	DV-GLx panel	DV truth
INDEL	781082	0.000407444	0.399897	DV-GLx panel	DV truth
INDEL	231218	0.00152011	0.753513	DV-GLx panel	DV truth
INDEL	324527	0.00333911	0.823142	DV-GLx panel	DV truth
INDEL	235377	0.00723766	0.853377	DV-GLx panel	DV truth
INDEL	205652	0.0143216	0.860613	DV-GLx panel	DV truth
INDEL	207448	0.0319515	0.855395	DV-GLx panel	DV truth
INDEL	127389	0.0719886	0.846056	DV-GLx panel	DV truth
INDEL	130279	0.144699	0.837562	DV-GLx panel	DV truth
INDEL	179337	0.326571	0.800353	DV-GLx panel	DV truth
INDEL	137854	0.743495	0.603952	DV-GLx panel	DV truth
SNP	8860599	0.000414254	0.437179	DV-GLx panel	GATK truth
SNP	2360771	0.00155596	0.847587	DV-GLx panel	GATK truth
SNP	3334713	0.00333896	0.911884	DV-GLx panel	GATK truth
SNP	2420770	0.0072797	0.947194	DV-GLx panel	GATK truth
SNP	2026483	0.0141197	0.962722	DV-GLx panel	GATK truth
SNP	2179724	0.0313104	0.971405	DV-GLx panel	GATK truth
SNP	1332019	0.071492	0.9754	DV-GLx panel	GATK truth
SNP	1400396	0.144573	0.977843	DV-GLx panel	GATK truth
SNP	2007511	0.327922	0.978324	DV-GLx panel	GATK truth
SNP	1598234	0.733983	0.970913	DV-GLx panel	GATK truth
INDEL	463515	0.000459961	0.415114	DV-GLx panel	GATK truth
INDEL	194137	0.00154877	0.727764	DV-GLx panel	GATK truth
INDEL	318287	0.00339421	0.806697	DV-GLx panel	GATK truth
INDEL	245066	0.00726289	0.838886	DV-GLx panel	GATK truth
INDEL	207217	0.0141188	0.847632	DV-GLx panel	GATK truth
INDEL	223711	0.0313552	0.844563	DV-GLx panel	GATK truth
INDEL	135823	0.0713757	0.838544	DV-GLx panel	GATK truth
INDEL	137473	0.144253	0.834763	DV-GLx panel	GATK truth
INDEL	187499	0.325848	0.808735	DV-GLx panel	GATK truth
INDEL	139957	0.740704	0.652669	DV-GLx panel	GATK truth
SNP	9174685	0.000412592	0.376845	GATK panel	DV truth
SNP	2435128	0.00154911	0.785449	GATK panel	DV truth
SNP	3414988	0.00333351	0.872834	GATK panel	DV truth
SNP	2468193	0.0072748	0.914193	GATK panel	DV truth
SNP	2145583	0.0143219	0.930341	GATK panel	DV truth
SNP	2153320	0.0319715	0.936072	GATK panel	DV truth
SNP	1334218	0.072062	0.934534	GATK panel	DV truth
SNP	1414495	0.145028	0.932143	GATK panel	DV truth
SNP	2027987	0.32833	0.915321	GATK panel	DV truth
SNP	1615743	0.734344	0.762793	GATK panel	DV truth
INDEL	781082	0.000407444	0.270619	GATK panel	DV truth
INDEL	231218	0.00152011	0.643882	GATK panel	DV truth
INDEL	324527	0.00333911	0.775814	GATK panel	DV truth
INDEL	235377	0.00723766	0.828644	GATK panel	DV truth
INDEL	205652	0.0143216	0.840005	GATK panel	DV truth
INDEL	207448	0.0319515	0.836586	GATK panel	DV truth
INDEL	127389	0.0719886	0.828083	GATK panel	DV truth
INDEL	130279	0.144699	0.82138	GATK panel	DV truth
INDEL	179337	0.326571	0.786529	GATK panel	DV truth
INDEL	137854	0.743495	0.428484	GATK panel	DV truth
SNP	8860599	0.000414254	0.388877	GATK panel	GATK truth
SNP	2360771	0.00155596	0.80727	GATK panel	GATK truth
SNP	3334713	0.00333896	0.893338	GATK panel	GATK truth
SNP	2420770	0.0072797	0.933028	GATK panel	GATK truth
SNP	2026483	0.0141197	0.947134	GATK panel	GATK truth
SNP	2179724	0.0313104	0.950937	GATK panel	GATK truth
SNP	1332019	0.071492	0.950309	GATK panel	GATK truth
SNP	1400396	0.144573	0.950139	GATK panel	GATK truth
SNP	2007511	0.327922	0.940028	GATK panel	GATK truth
SNP	1598234	0.733983	0.834519	GATK panel	GATK truth
INDEL	463515	0.000459961	0.31184	GATK panel	GATK truth
INDEL	194137	0.00154877	0.66046	GATK panel	GATK truth
INDEL	318287	0.00339421	0.799419	GATK panel	GATK truth
INDEL	245066	0.00726289	0.85191	GATK panel	GATK truth
INDEL	207217	0.0141188	0.861955	GATK panel	GATK truth
INDEL	223711	0.0313552	0.85939	GATK panel	GATK truth
INDEL	135823	0.0713757	0.855389	GATK panel	GATK truth
INDEL	137473	0.144253	0.854238	GATK panel	GATK truth
INDEL	187499	0.325848	0.826276	GATK panel	GATK truth
INDEL	139957	0.740704	0.486489	GATK panel	GATK truth

## Sheet: Figure_4A
method	panel	variant	nsnp	af	r2
beagle	AFAM-DV-GLx	SNP	1036884	4.7873e-05	0.00880717
beagle	AFAM-DV-GLx	SNP	402511	0.000150688	0.0531355
beagle	AFAM-DV-GLx	SNP	713700	0.000339157	0.170011
beagle	AFAM-DV-GLx	SNP	769345	0.000740218	0.352719
beagle	AFAM-DV-GLx	SNP	1107679	0.00147617	0.488483
beagle	AFAM-DV-GLx	SNP	2174680	0.00337487	0.590636
beagle	AFAM-DV-GLx	SNP	2215253	0.00729644	0.658458
beagle	AFAM-DV-GLx	SNP	2490971	0.0144597	0.706277
beagle	AFAM-DV-GLx	SNP	3144499	0.0324834	0.768731
beagle	AFAM-DV-GLx	SNP	2078113	0.0716845	0.821822
beagle	AFAM-DV-GLx	SNP	1812824	0.143341	0.869337
beagle	AFAM-DV-GLx	SNP	2042189	0.323161	0.905817
beagle	AFAM-DV-GLx	SNP	1600945	0.732562	0.912413
beagle	AFAM-DV-GLx	INDEL	83545	4.82574e-05	0.00833927
beagle	AFAM-DV-GLx	INDEL	33739	0.000150855	0.0503759
beagle	AFAM-DV-GLx	INDEL	61023	0.000339175	0.16089
beagle	AFAM-DV-GLx	INDEL	66959	0.000738844	0.333328
beagle	AFAM-DV-GLx	INDEL	97268	0.00147662	0.470917
beagle	AFAM-DV-GLx	INDEL	192271	0.00337809	0.568666
beagle	AFAM-DV-GLx	INDEL	199050	0.0073071	0.640162
beagle	AFAM-DV-GLx	INDEL	228276	0.014462	0.690867
beagle	AFAM-DV-GLx	INDEL	292192	0.0324898	0.753494
beagle	AFAM-DV-GLx	INDEL	194062	0.0716663	0.807326
beagle	AFAM-DV-GLx	INDEL	168150	0.14319	0.855016
beagle	AFAM-DV-GLx	INDEL	184946	0.321858	0.894886
beagle	AFAM-DV-GLx	INDEL	133477	0.725569	0.902388
minimac4	AFAM-DV-GLx	SNP	1036884	4.7873e-05	0.00880279
minimac4	AFAM-DV-GLx	SNP	402511	0.000150688	0.0513397
minimac4	AFAM-DV-GLx	SNP	713700	0.000339157	0.160871
minimac4	AFAM-DV-GLx	SNP	769345	0.000740218	0.330601
minimac4	AFAM-DV-GLx	SNP	1107679	0.00147617	0.455176
minimac4	AFAM-DV-GLx	SNP	2174680	0.00337487	0.558834
minimac4	AFAM-DV-GLx	SNP	2215253	0.00729644	0.630934
minimac4	AFAM-DV-GLx	SNP	2490971	0.0144597	0.680075
minimac4	AFAM-DV-GLx	SNP	3144499	0.0324834	0.744753
minimac4	AFAM-DV-GLx	SNP	2078113	0.0716845	0.800636
minimac4	AFAM-DV-GLx	SNP	1812824	0.143341	0.852196
minimac4	AFAM-DV-GLx	SNP	2042189	0.323161	0.890748
minimac4	AFAM-DV-GLx	SNP	1600945	0.732562	0.895336
minimac4	AFAM-DV-GLx	INDEL	83545	4.82574e-05	0.00833334
minimac4	AFAM-DV-GLx	INDEL	33739	0.000150855	0.0494258
minimac4	AFAM-DV-GLx	INDEL	61023	0.000339175	0.152071
minimac4	AFAM-DV-GLx	INDEL	66959	0.000738844	0.312292
minimac4	AFAM-DV-GLx	INDEL	97268	0.00147662	0.436479
minimac4	AFAM-DV-GLx	INDEL	192271	0.00337809	0.535561
minimac4	AFAM-DV-GLx	INDEL	199050	0.0073071	0.611223
minimac4	AFAM-DV-GLx	INDEL	228276	0.014462	0.665002
minimac4	AFAM-DV-GLx	INDEL	292192	0.0324898	0.729248
minimac4	AFAM-DV-GLx	INDEL	194062	0.0716663	0.786147
minimac4	AFAM-DV-GLx	INDEL	168150	0.14319	0.837489
minimac4	AFAM-DV-GLx	INDEL	184946	0.321858	0.879518
minimac4	AFAM-DV-GLx	INDEL	133477	0.725569	0.884555
minimac4	TOPMed	SNP	1036884	4.7873e-05	0.285341
minimac4	TOPMed	SNP	402511	0.000150688	0.541939
minimac4	TOPMed	SNP	713700	0.000339157	0.624278
minimac4	TOPMed	SNP	769345	0.000740218	0.67512
minimac4	TOPMed	SNP	1107679	0.00147617	0.706091
minimac4	TOPMed	SNP	2174680	0.00337487	0.736933
minimac4	TOPMed	SNP	2215253	0.00729644	0.765553
minimac4	TOPMed	SNP	2490971	0.0144597	0.789551
minimac4	TOPMed	SNP	3144499	0.0324834	0.829081
minimac4	TOPMed	SNP	2078113	0.0716845	0.862455
minimac4	TOPMed	SNP	1812824	0.143341	0.893094
minimac4	TOPMed	SNP	2042189	0.323161	0.913103
minimac4	TOPMed	SNP	1600945	0.732562	0.884232
minimac4	TOPMed	INDEL	83545	4.82574e-05	0.259254
minimac4	TOPMed	INDEL	33739	0.000150855	0.47648
minimac4	TOPMed	INDEL	61023	0.000339175	0.533768
minimac4	TOPMed	INDEL	66959	0.000738844	0.560388
minimac4	TOPMed	INDEL	97268	0.00147662	0.583717
minimac4	TOPMed	INDEL	192271	0.00337809	0.590691
minimac4	TOPMed	INDEL	199050	0.0073071	0.600329
minimac4	TOPMed	INDEL	228276	0.014462	0.607427
minimac4	TOPMed	INDEL	292192	0.0324898	0.628414
minimac4	TOPMed	INDEL	194062	0.0716663	0.627714
minimac4	TOPMed	INDEL	168150	0.14319	0.593515
minimac4	TOPMed	INDEL	184946	0.321858	0.471872
minimac4	TOPMed	INDEL	133477	0.725569	0.170776
beagle	1KGP	SNP	1036884	4.7873e-05	0.00867229
beagle	1KGP	SNP	402511	0.000150688	0.0343696
beagle	1KGP	SNP	713700	0.000339157	0.0875257
beagle	1KGP	SNP	769345	0.000740218	0.174977
beagle	1KGP	SNP	1107679	0.00147617	0.288744
beagle	1KGP	SNP	2174680	0.00337487	0.456859
beagle	1KGP	SNP	2215253	0.00729644	0.579957
beagle	1KGP	SNP	2490971	0.0144597	0.647339
beagle	1KGP	SNP	3144499	0.0324834	0.724612
beagle	1KGP	SNP	2078113	0.0716845	0.786876
beagle	1KGP	SNP	1812824	0.143341	0.842439
beagle	1KGP	SNP	2042189	0.323161	0.884736
beagle	1KGP	SNP	1600945	0.732562	0.85786
beagle	1KGP	INDEL	83545	4.82574e-05	0.0010979
beagle	1KGP	INDEL	33739	0.000150855	0.00745154
beagle	1KGP	INDEL	61023	0.000339175	0.0233857
beagle	1KGP	INDEL	66959	0.000738844	0.0648718
beagle	1KGP	INDEL	97268	0.00147662	0.139893
beagle	1KGP	INDEL	192271	0.00337809	0.295217
beagle	1KGP	INDEL	199051	0.00730709	0.434286
beagle	1KGP	INDEL	228276	0.014462	0.517627
beagle	1KGP	INDEL	292192	0.0324898	0.60405
beagle	1KGP	INDEL	194062	0.0716663	0.667146
beagle	1KGP	INDEL	168150	0.14319	0.709288
beagle	1KGP	INDEL	184946	0.321858	0.699495
beagle	1KGP	INDEL	133479	0.72557	0.511667
minimac4	1KGP	SNP	1036884	4.7873e-05	0.00857969
minimac4	1KGP	SNP	402511	0.000150688	0.0338139
minimac4	1KGP	SNP	713700	0.000339157	0.0858026
minimac4	1KGP	SNP	769345	0.000740218	0.171027
minimac4	1KGP	SNP	1107679	0.00147617	0.27975
minimac4	1KGP	SNP	2174680	0.00337487	0.442697
minimac4	1KGP	SNP	2215253	0.00729644	0.564405
minimac4	1KGP	SNP	2490971	0.0144597	0.631009
minimac4	1KGP	SNP	3144499	0.0324834	0.707993
minimac4	1KGP	SNP	2078113	0.0716845	0.770844
minimac4	1KGP	SNP	1812824	0.143341	0.828663
minimac4	1KGP	SNP	2042189	0.323161	0.872161
minimac4	1KGP	SNP	1600945	0.732562	0.844104
minimac4	1KGP	INDEL	83545	4.82574e-05	0.00105257
minimac4	1KGP	INDEL	33739	0.000150855	0.00694416
minimac4	1KGP	INDEL	61023	0.000339175	0.0224965
minimac4	1KGP	INDEL	66959	0.000738844	0.0633007
minimac4	1KGP	INDEL	97268	0.00147662	0.135422
minimac4	1KGP	INDEL	192271	0.00337809	0.283948
minimac4	1KGP	INDEL	199051	0.00730709	0.422037
minimac4	1KGP	INDEL	228276	0.014462	0.504271
minimac4	1KGP	INDEL	292192	0.0324898	0.590351
minimac4	1KGP	INDEL	194062	0.0716663	0.653502
minimac4	1KGP	INDEL	168150	0.14319	0.697204
minimac4	1KGP	INDEL	184946	0.321858	0.68871
minimac4	1KGP	INDEL	133479	0.72557	0.502567
beagle	HRC	SNP	1036884	4.7873e-05	0.0215585
beagle	HRC	SNP	402511	0.000150688	0.0682932
beagle	HRC	SNP	713700	0.000339157	0.113019
beagle	HRC	SNP	769345	0.000740218	0.151374
beagle	HRC	SNP	1107679	0.00147617	0.18135
beagle	HRC	SNP	2174680	0.00337487	0.280039
beagle	HRC	SNP	2215253	0.00729644	0.451238
beagle	HRC	SNP	2490971	0.0144597	0.554383
beagle	HRC	SNP	3144499	0.0324834	0.654565
beagle	HRC	SNP	2078113	0.0716845	0.725381
beagle	HRC	SNP	1812824	0.143341	0.774009
beagle	HRC	SNP	2042189	0.323161	0.782595
beagle	HRC	SNP	1600945	0.732562	0.549818
beagle	HRC	INDEL	83545	4.82574e-05	NA
beagle	HRC	INDEL	33739	0.000150855	NA
beagle	HRC	INDEL	61023	0.000339175	NA
beagle	HRC	INDEL	66959	0.000738844	NA
beagle	HRC	INDEL	97268	0.00147662	NA
beagle	HRC	INDEL	192271	0.00337809	NA
beagle	HRC	INDEL	199051	0.00730709	NA
beagle	HRC	INDEL	228276	0.014462	NA
beagle	HRC	INDEL	292192	0.0324898	NA
beagle	HRC	INDEL	194062	0.0716663	NA
beagle	HRC	INDEL	168150	0.14319	NA
beagle	HRC	INDEL	184946	0.321858	NA
beagle	HRC	INDEL	133479	0.72557	NA
minimac4	HRC	SNP	1036884	4.7873e-05	0.0218817
minimac4	HRC	SNP	402511	0.000150688	0.0688277
minimac4	HRC	SNP	713700	0.000339157	0.113675
minimac4	HRC	SNP	769345	0.000740218	0.153117
minimac4	HRC	SNP	1107679	0.00147617	0.182609
minimac4	HRC	SNP	2174680	0.00337487	0.279513
minimac4	HRC	SNP	2215253	0.00729644	0.446745
minimac4	HRC	SNP	2490971	0.0144597	0.547311
minimac4	HRC	SNP	3144499	0.0324834	0.644104
minimac4	HRC	SNP	2078113	0.0716845	0.713705
minimac4	HRC	SNP	1812824	0.143341	0.762228
minimac4	HRC	SNP	2042189	0.323161	0.771546
minimac4	HRC	SNP	1600945	0.732562	0.541695
minimac4	HRC	INDEL	83545	4.82574e-05	NA
minimac4	HRC	INDEL	33739	0.000150855	NA
minimac4	HRC	INDEL	61023	0.000339175	NA
minimac4	HRC	INDEL	66959	0.000738844	NA
minimac4	HRC	INDEL	97268	0.00147662	NA
minimac4	HRC	INDEL	192271	0.00337809	NA
minimac4	HRC	INDEL	199051	0.00730709	NA
minimac4	HRC	INDEL	228276	0.014462	NA
minimac4	HRC	INDEL	292192	0.0324898	NA
minimac4	HRC	INDEL	194062	0.0716663	NA
minimac4	HRC	INDEL	168150	0.14319	NA
minimac4	HRC	INDEL	184946	0.321858	NA
minimac4	HRC	INDEL	133479	0.72557	NA
minimac4	CAAPA	SNP	1036884	4.7873e-05	0.000785276
minimac4	CAAPA	SNP	402511	0.000150688	0.00572493
minimac4	CAAPA	SNP	713700	0.000339157	0.0221712
minimac4	CAAPA	SNP	769345	0.000740218	0.0695696
minimac4	CAAPA	SNP	1107679	0.00147617	0.157049
minimac4	CAAPA	SNP	2174680	0.00337487	0.304191
minimac4	CAAPA	SNP	2215253	0.00729644	0.411698
minimac4	CAAPA	SNP	2490971	0.0144597	0.479563
minimac4	CAAPA	SNP	3144499	0.0324834	0.57266
minimac4	CAAPA	SNP	2078113	0.0716845	0.649831
minimac4	CAAPA	SNP	1812824	0.143341	0.72098
minimac4	CAAPA	SNP	2042189	0.323161	0.763409
minimac4	CAAPA	SNP	1600945	0.732562	0.687876
minimac4	CAAPA	INDEL	83545	4.82574e-05	NA
minimac4	CAAPA	INDEL	33739	0.000150855	NA
minimac4	CAAPA	INDEL	61023	0.000339175	NA
minimac4	CAAPA	INDEL	66959	0.000738844	NA
minimac4	CAAPA	INDEL	97268	0.00147662	NA
minimac4	CAAPA	INDEL	192271	0.00337809	NA
minimac4	CAAPA	INDEL	199051	0.00730709	NA
minimac4	CAAPA	INDEL	228276	0.014462	NA
minimac4	CAAPA	INDEL	292192	0.0324898	NA
minimac4	CAAPA	INDEL	194062	0.0716663	NA
minimac4	CAAPA	INDEL	168150	0.14319	NA
minimac4	CAAPA	INDEL	184946	0.321858	NA
minimac4	CAAPA	INDEL	133479	0.72557	NA

## Sheet: Figure_4B
method	panel	variant	nsnp	af	r2
beagle	AFAM-DV-GLx	SNP	24132	6.93074e-05	0.37993
beagle	AFAM-DV-GLx	SNP	54498	0.000158395	0.39314
beagle	AFAM-DV-GLx	SNP	297548	0.000364654	0.4072
beagle	AFAM-DV-GLx	SNP	616266	0.00075524	0.439812
beagle	AFAM-DV-GLx	SNP	1080275	0.00148187	0.500391
beagle	AFAM-DV-GLx	SNP	2172021	0.00337525	0.591126
beagle	AFAM-DV-GLx	SNP	2213638	0.00729657	0.658795
beagle	AFAM-DV-GLx	SNP	2489267	0.0144593	0.706661
beagle	AFAM-DV-GLx	SNP	3140335	0.0324746	0.769966
beagle	AFAM-DV-GLx	SNP	2075643	0.0716872	0.822876
beagle	AFAM-DV-GLx	SNP	1810834	0.143342	0.870591
beagle	AFAM-DV-GLx	SNP	2039422	0.323141	0.908338
beagle	AFAM-DV-GLx	SNP	1598454	0.732578	0.920705
beagle	AFAM-DV-GLx	INDEL	2163	6.88627e-05	0.33668
beagle	AFAM-DV-GLx	INDEL	4711	0.000157923	0.363248
beagle	AFAM-DV-GLx	INDEL	25314	0.00036476	0.387168
beagle	AFAM-DV-GLx	INDEL	52873	0.000754462	0.420516
beagle	AFAM-DV-GLx	INDEL	94123	0.00148264	0.484999
beagle	AFAM-DV-GLx	INDEL	191191	0.00337864	0.570775
beagle	AFAM-DV-GLx	INDEL	198194	0.00730803	0.642129
beagle	AFAM-DV-GLx	INDEL	227471	0.014462	0.692581
beagle	AFAM-DV-GLx	INDEL	291223	0.0324837	0.755715
beagle	AFAM-DV-GLx	INDEL	193644	0.0716686	0.808885
beagle	AFAM-DV-GLx	INDEL	167855	0.143188	0.856674
beagle	AFAM-DV-GLx	INDEL	184588	0.321838	0.898029
beagle	AFAM-DV-GLx	INDEL	133199	0.725508	0.91417
minimac4	AFAM-DV-GLx	SNP	24132	6.93074e-05	0.379588
minimac4	AFAM-DV-GLx	SNP	54498	0.000158395	0.379675
minimac4	AFAM-DV-GLx	SNP	297548	0.000364654	0.385169
minimac4	AFAM-DV-GLx	SNP	616266	0.00075524	0.412171
minimac4	AFAM-DV-GLx	SNP	1080275	0.00148187	0.466262
minimac4	AFAM-DV-GLx	SNP	2172021	0.00337525	0.559297
minimac4	AFAM-DV-GLx	SNP	2213638	0.00729657	0.631257
minimac4	AFAM-DV-GLx	SNP	2489267	0.0144593	0.680444
minimac4	AFAM-DV-GLx	SNP	3140335	0.0324746	0.745956
minimac4	AFAM-DV-GLx	SNP	2075643	0.0716872	0.801672
minimac4	AFAM-DV-GLx	SNP	1810834	0.143342	0.853441
minimac4	AFAM-DV-GLx	SNP	2039422	0.323141	0.893273
minimac4	AFAM-DV-GLx	SNP	1598454	0.732578	0.903672
minimac4	AFAM-DV-GLx	INDEL	2163	6.88627e-05	0.336283
minimac4	AFAM-DV-GLx	INDEL	4711	0.000157923	0.356248
minimac4	AFAM-DV-GLx	INDEL	25314	0.00036476	0.365808
minimac4	AFAM-DV-GLx	INDEL	52873	0.000754462	0.393917
minimac4	AFAM-DV-GLx	INDEL	94123	0.00148264	0.449518
minimac4	AFAM-DV-GLx	INDEL	191191	0.00337864	0.537545
minimac4	AFAM-DV-GLx	INDEL	198194	0.00730803	0.6131
minimac4	AFAM-DV-GLx	INDEL	227471	0.014462	0.666654
minimac4	AFAM-DV-GLx	INDEL	291223	0.0324837	0.731411
minimac4	AFAM-DV-GLx	INDEL	193644	0.0716686	0.78768
minimac4	AFAM-DV-GLx	INDEL	167855	0.143188	0.839137
minimac4	AFAM-DV-GLx	INDEL	184588	0.321838	0.88267
minimac4	AFAM-DV-GLx	INDEL	133199	0.725508	0.896422
minimac4	TOPMed	SNP	581933	5.68349e-05	0.507717
minimac4	TOPMed	SNP	371253	0.000151196	0.586116
minimac4	TOPMed	SNP	682222	0.000339685	0.651065
minimac4	TOPMed	SNP	742113	0.000740678	0.697548
minimac4	TOPMed	SNP	1073773	0.00147662	0.725935
minimac4	TOPMed	SNP	2116112	0.00337624	0.754564
minimac4	TOPMed	SNP	2158939	0.00729668	0.78256
minimac4	TOPMed	SNP	2431037	0.014459	0.805935
minimac4	TOPMed	SNP	3081087	0.0324903	0.843522
minimac4	TOPMed	SNP	2042961	0.0717051	0.876653
minimac4	TOPMed	SNP	1787141	0.143359	0.908131
minimac4	TOPMed	SNP	2017686	0.323195	0.932506
minimac4	TOPMed	SNP	1584505	0.732559	0.936862
minimac4	TOPMed	INDEL	41536	5.72851e-05	0.511197
minimac4	TOPMed	INDEL	26816	0.000151078	0.585707
minimac4	TOPMed	INDEL	49217	0.000339298	0.646655
minimac4	TOPMed	INDEL	53187	0.00073925	0.689705
minimac4	TOPMed	INDEL	76681	0.00147485	0.724396
minimac4	TOPMed	INDEL	148115	0.00337101	0.750292
minimac4	TOPMed	INDEL	149397	0.00729887	0.781427
minimac4	TOPMed	INDEL	168161	0.0144643	0.80491
minimac4	TOPMed	INDEL	214239	0.0324682	0.841998
minimac4	TOPMed	INDEL	140135	0.0716074	0.873857
minimac4	TOPMed	INDEL	117009	0.142727	0.904628
minimac4	TOPMed	INDEL	120464	0.319882	0.929007
minimac4	TOPMed	INDEL	79494	0.715576	0.929678
beagle	1KGP	SNP	36602	5.97153e-05	0.247536
beagle	1KGP	SNP	40803	0.000155509	0.330113
beagle	1KGP	SNP	159871	0.000360173	0.385083
beagle	1KGP	SNP	321905	0.000759038	0.418401
beagle	1KGP	SNP	700436	0.00150748	0.455368
beagle	1KGP	SNP	1920616	0.00343532	0.513196
beagle	1KGP	SNP	2171231	0.00730446	0.589876
beagle	1KGP	SNP	2458872	0.0144587	0.654242
beagle	1KGP	SNP	3109715	0.0324868	0.731453
beagle	1KGP	SNP	2059609	0.0716989	0.793713
beagle	1KGP	SNP	1800301	0.14335	0.849533
beagle	1KGP	SNP	2031255	0.323197	0.893386
beagle	1KGP	SNP	1587565	0.732009	0.907691
beagle	1KGP	INDEL	1337	6.06228e-05	0.0680451
beagle	1KGP	INDEL	1526	0.000154351	0.162776
beagle	1KGP	INDEL	6612	0.000362513	0.211104
beagle	1KGP	INDEL	14996	0.000763731	0.283265
beagle	1KGP	INDEL	36480	0.00151737	0.364526
beagle	1KGP	INDEL	118662	0.00348704	0.46495
beagle	1KGP	INDEL	154170	0.00734182	0.548673
beagle	1KGP	INDEL	184703	0.0144886	0.627598
beagle	1KGP	INDEL	243254	0.0325634	0.714629
beagle	1KGP	INDEL	166368	0.0717927	0.776804
beagle	1KGP	INDEL	146626	0.143316	0.831551
beagle	1KGP	INDEL	162839	0.322022	0.87122
beagle	1KGP	INDEL	119076	0.726021	0.876975
minimac4	1KGP	SNP	36602	5.97153e-05	0.244837
minimac4	1KGP	SNP	40803	0.000155509	0.324703
minimac4	1KGP	SNP	159871	0.000360173	0.377404
minimac4	1KGP	SNP	321905	0.000759038	0.408851
minimac4	1KGP	SNP	700436	0.00150748	0.441096
minimac4	1KGP	SNP	1920616	0.00343532	0.497237
minimac4	1KGP	SNP	2171231	0.00730446	0.574044
minimac4	1KGP	SNP	2458872	0.0144587	0.637725
minimac4	1KGP	SNP	3109715	0.0324868	0.714661
minimac4	1KGP	SNP	2059609	0.0716989	0.777533
minimac4	1KGP	SNP	1800301	0.14335	0.835647
minimac4	1KGP	SNP	2031255	0.323197	0.880719
minimac4	1KGP	SNP	1587565	0.732009	0.893284
minimac4	1KGP	INDEL	1337	6.06228e-05	0.0652352
minimac4	1KGP	INDEL	1526	0.000154351	0.151653
minimac4	1KGP	INDEL	6612	0.000362513	0.203005
minimac4	1KGP	INDEL	14996	0.000763731	0.276336
minimac4	1KGP	INDEL	36480	0.00151737	0.352762
minimac4	1KGP	INDEL	118662	0.00348704	0.447045
minimac4	1KGP	INDEL	154170	0.00734182	0.533034
minimac4	1KGP	INDEL	184703	0.0144886	0.611207
minimac4	1KGP	INDEL	243254	0.0325634	0.698209
minimac4	1KGP	INDEL	166368	0.0717927	0.76079
minimac4	1KGP	INDEL	146626	0.143316	0.817491
minimac4	1KGP	INDEL	162839	0.322022	0.858395
minimac4	1KGP	INDEL	119076	0.726021	0.861979
beagle	HRC	SNP	66726	6.1229e-05	0.336719
beagle	HRC	SNP	66948	0.000153251	0.414931
beagle	HRC	SNP	160120	0.000345343	0.506986
beagle	HRC	SNP	209348	0.000745265	0.556399
beagle	HRC	SNP	364363	0.00150006	0.550016
beagle	HRC	SNP	1228546	0.00355277	0.488343
beagle	HRC	SNP	1948880	0.00737244	0.510193
beagle	HRC	SNP	2358014	0.0144655	0.584411
beagle	HRC	SNP	3026611	0.0325118	0.678808
beagle	HRC	SNP	2005402	0.0716724	0.753621
beagle	HRC	SNP	1734194	0.143232	0.819582
beagle	HRC	SNP	1928464	0.322855	0.872101
beagle	HRC	SNP	1472024	0.727832	0.8885
minimac4	HRC	SNP	66726	6.1229e-05	0.34175
minimac4	HRC	SNP	66948	0.000153251	0.418147
minimac4	HRC	SNP	160120	0.000345343	0.50988
minimac4	HRC	SNP	209348	0.000745265	0.562772
minimac4	HRC	SNP	364363	0.00150006	0.553847
minimac4	HRC	SNP	1228546	0.00355277	0.487367
minimac4	HRC	SNP	1948880	0.00737244	0.505066
minimac4	HRC	SNP	2358014	0.0144655	0.576919
minimac4	HRC	SNP	3026611	0.0325118	0.667915
minimac4	HRC	SNP	2005402	0.0716724	0.74144
minimac4	HRC	SNP	1734194	0.143232	0.807077
minimac4	HRC	SNP	1928464	0.322855	0.859813
minimac4	HRC	SNP	1472024	0.727832	0.874504
minimac4	CAAPA	SNP	6789	6.5962e-05	0.123205
minimac4	CAAPA	SNP	13003	0.000157203	0.174197
minimac4	CAAPA	SNP	82801	0.000372575	0.192542
minimac4	CAAPA	SNP	256762	0.000774189	0.208766
minimac4	CAAPA	SNP	717427	0.00151832	0.242477
minimac4	CAAPA	SNP	1982662	0.00341544	0.331737
minimac4	CAAPA	SNP	2135932	0.00729857	0.425949
minimac4	CAAPA	SNP	2405343	0.0144545	0.495926
minimac4	CAAPA	SNP	3040553	0.0324827	0.592586
minimac4	CAAPA	SNP	2013166	0.0717043	0.673939
minimac4	CAAPA	SNP	1759072	0.143343	0.751599
minimac4	CAAPA	SNP	1984730	0.323202	0.809199
minimac4	CAAPA	SNP	1555107	0.732363	0.824992

## Sheet: Figure_4C
variant	bin	nvariant	hrc	ogp	afam	topmed	caapa
SNP	1	6798104	0.43202	0.572125	0.710801	0.899463	0.549545
SNP	(1,2]	2188975	0.777844	0.918231	0.984671	0.974891	0.909147
SNP	(2,5]	2968589	0.924818	0.982432	0.999033	0.978701	0.963489
SNP	(5,10]	2174331	0.964097	0.990661	0.998434	0.98243	0.968489
SNP	(10,206]	7452166	0.94874	0.993009	0.998793	0.987872	0.971392
INDEL	1	585960	0	0.410426	0.727304	0.736108	0
INDEL	(1,2]	196835	0	0.714893	0.983387	0.756552	0
INDEL	(2,5]	271697	0	0.811279	0.99724	0.746092	0
INDEL	(5,10]	200579	0	0.845074	0.997178	0.740013	0
INDEL	(10,206]	656717	0	0.882672	0.998331	0.680955	0
